# Supplementary material for: Correction: Integrating Multi-Omics for Uncovering the Architecture of Cross-Talking Pathways in Breast Cancer
Source: PLoS One. 2019 Aug 15;14(8):e0221483. doi: 10.1371/journal.pone.0221483 (PMC6695152; doi:10.1371/journal.pone.0221483)
Supplement: S1 File — (TXT) [file pone.0221483.s001.txt]

TCGA-BH-A0B7-11A-34R-A115-07
TCGA-BH-A0BW-11A-12R-A115-07
TCGA-BH-A0DL-11A-13R-A115-07
TCGA-BH-A0DO-11A-22R-A12D-07
TCGA-BH-A0DT-11A-12R-A12D-07
TCGA-BH-A18J-11A-31R-A12D-07
TCGA-BH-A18K-11A-13R-A12D-07
TCGA-BH-A18L-11A-42R-A12D-07
TCGA-BH-A18M-11A-33R-A12D-07
TCGA-BH-A18N-11A-43R-A12D-07
TCGA-BH-A18Q-11A-34R-A12D-07
TCGA-BH-A18R-11A-42R-A12D-07
TCGA-BH-A18S-11A-43R-A12D-07
TCGA-BH-A18U-11A-23R-A12D-07
TCGA-BH-A18V-11A-52R-A12D-07
TCGA-E2-A153-11A-31R-A12D-07
TCGA-E2-A158-11A-22R-A12D-07
TCGA-E2-A15M-11A-22R-A12D-07
